# Supplementary material for: An in vitro model for studying CNS white matter: functional properties and experimental approaches
Source: F1000Res. 2019 Jan 29;8:117. [Version 1] doi: 10.12688/f1000research.16802.1 (PMC6489523; doi:10.12688/f1000research.16802.1)
Supplement: Supplementary file 2 [file f1000research-8-18368-s0001.tgz]

Archive with 1 entries (1 files):
- b997fd53-467d-4076-8796-361963d2761e_Suplementary_material_2_Mouse_spinal_cord_cultures_detailed_protocol.doc
