# Supplementary material for: An in vitro model for studying CNS white matter: functional properties and experimental approaches
Source: F1000Res. 2019 Jan 29;8:117. [Version 1] doi: 10.12688/f1000research.16802.1 (PMC6489523; doi:10.12688/f1000research.16802.1)
Supplement: Supplementary file 3 [file f1000research-8-18368-s0002.tgz]

Archive with 1 entries (1 files):
- 59a8e7bd-9c17-4882-95e8-97ad30cb2c0f_Suplementary_material_1_Dishes_for_live_imaging.doc
