# Supplementary material for: An in vitro model for studying CNS white matter: functional properties and experimental approaches
Source: F1000Res. 2019 Jan 29;8:117. [Version 1] doi: 10.12688/f1000research.16802.1 (PMC6489523; doi:10.12688/f1000research.16802.1)
Supplement: Supplementary file 6 [file f1000research-8-18368-s0005.tgz]

Archive with 1 entries (1 files):
- 5cd5f1dd-862a-409f-84f3-205497a2e691_Suplementary_material_5_Protocol_for_using_CellProfiler_software_on_96-well_plate_images.docx
