# Supplementary material for: An in vitro model for studying CNS white matter: functional properties and experimental approaches
Source: F1000Res. 2019 Jan 29;8:117. [Version 1] doi: 10.12688/f1000research.16802.1 (PMC6489523; doi:10.12688/f1000research.16802.1)
Supplement: Supplementary file 7 [file f1000research-8-18368-s0006.tgz]

Archive with 1 entries (1 files):
- 516cfbec-c911-48e6-9d2a-34c2939543ac_Supp_Video_1_Composite_pos_12_BF_and_Cherry.avi
